# Supplementary material for: Quercetin suppresses the progression of HBV-associated hepatocellular carcinoma by modulating the EGFR signaling pathway
Source: PLoS One. 2026 Jun 12;21(6):e0350584. doi: 10.1371/journal.pone.0350584 (PMC13262952; doi:10.1371/journal.pone.0350584)
Supplement: S1 Table — (XLSX) [file pone.0350584.s002.xlsx]

## Sheet: Sheet1
Disease targets	Quercetin targets	Delivery targets		TTD (53 items)	OMIM (34 items)	Gene Cards (1459 items)
CASP8	PIM1	MET		EGFR	CASP8	TP53
CTNNB1	HCK	EGFR		HDAC1	CTNNB1	ATM
PIK3CA	ESR1	KIT		mTOR	PIK3CA	MET
HEIH	BCHE	KDR		KIT	HEIH	BRCA1
HULC	F2	IGF1R		KDR	HULC	MSH6
IGF2R	PGR	TGFBR1		IGF1R	IGF2R	PALB2
MET	EGFR	PMS2		PIK3CG	MET	CHEK2
AXIN1	TTR	AKT1		PDGFRB	AXIN1	BRCA2
HCCAT5	CA2	HRAS		MET	HCCAT5	MSH2
TP53	Esr2	ESR1		S1PR1	TP53	BRIP1
MCH5	PNP	SRC		CTLA-4	MCH5	APC
NEDSDV	CDK6	FGFR1		STAT3	NEDSDV	MLH1
CLOVE	CTSD	ERBB4		TERT mRNA	CLOVE	CTNNB1
LINC00848	FAP	AR		CSF2	LINC00848	PMS2
ALPS2B	MAPK10	RAF1		PD-L1	ALPS2B	BARD1
EVR7	QPCT	MAP2K1		PD-1	EVR7	EGFR
MCAP	CDK2	VDR		TLR7	MCAP	PIK3CA
MCM	PDE4B	MMP9		TGFB1	MCM	RET
MPRI	MAPK8	FHIT		VEGFA	MPRI	C11orf65
DFNB97	GSTP1	CHEK1		TOP2	DFNB97	PTEN
AXIN	CFB	MAPK1		hDNA	AXIN	CDH1
HTA	FGFR1	CASP3		FGFR3	HTA	CDKN2A
P53	MAOB	PIK3R1		ADORA3	P53	BRAF
MCMTC	CDK5R1	CDK6		AURKA	MCMTC	KRAS
OSFD	CBR1	CDK2		TGFBR1	OSFD	ERBB2
CMDOH	BCAT2	JAK2		FLT-4	CMDOH	AKT1
LFS1	ANG	PGR		FGFR4 mRNA	LFS1	MIR7-3HG
CWS5	AR	IL2		TRAIL-R2	CWS5	TERT
DA11	LCN2	MMP1		MKNK2	DA11	CCND1
BCC7	AMY1A	GSTM1		MKNK1	BCC7	SMAD4
CLAPO	AMY1B	GSTP1		SPHK2	CLAPO	HULC
BMFS5	AMY1C	SERPINA1		EGFR vIII	BMFS5	VHL
CCM4	HSPA8	PLAU		MUC1	CCM4	H19
HMH	PAH	TYMS		MYCBP mRNA	HMH	HRAS
EGFR	MAPK14	AKT2		ENG		HNF1A
HDAC1	BACE1	PRKACA		FACT		FLCN
mTOR	SRC	ALB		GPC3		MIR21
KIT	NR1H2	MAPK8		MAGEC2		PTCH1
KDR	LTA4H	PARP1		EPCAM		FGFR3
IGF1R	MMP3	STAT1		CRBN		CDC73
PIK3CG	NQO1	PTK2		KMT5A		STK11
PDGFRB	BMP7	SOD2		TPX2		RB1
S1PR1	CHEK1	MAPK14		HCAP		MALAT1
CTLA-4	MTAP	MMP7		MIR191		EPCAM
STAT3	AKR1B1	GSK3B		IFNA		PVT1
TERT mRNA	CCNA2	IGF1		RAR		CASP8
CSF2	C1R	DHFR		CEBPA mRNA		TSC2
PD-L1	GSR	LGALS3		HLA-A02/AFP		HNF1B
PD-1	PYGL	CCNA2		PK		KIT
TLR7	PRKACA	RAC1		S1PR		STAT3
TGFB1	MIF	XIAP		CSK		NRAS
VEGFA	DHFR	HSP90AA1		STK		MYC
TOP2	PDE4D	NOS2		TCR		HOTAIR
hDNA	TREM1	ALDH2				FGFR2
FGFR3	LGALS7	EPHB4				TGFBR2
ADORA3	LGALS7B	ABL1				TUG1
AURKA	PDPK1	RHOA				GAS5
TGFBR1	CA1	MMP3				TSC1
FLT-4	ADAM17	F2				AXIN1
FGFR4 mRNA	HSD17B1	NQO1				ALK
TRAIL-R2	PLK1	JAK3				NOTCH1
MKNK2	CSNK1G2	MME				HEIH
MKNK1	SHBG	EPHA2				ARID1A
SPHK2	HSP90AA1	MMP13				ESR1
EGFR vIII	PPARD	DAPK1				FH
MUC1	HSD11B1	PLK1				KRT7
MYCBP mRNA	SORD	MAPK10				AXIN2
ENG	CTSB	NR1H4				MTOR
FACT	CASP7	INSR				LOC126862571
GPC3	NOS3	CBS				NTRK1
MAGEC2	KDR	ARG1				SRC
EPCAM	DCK	RARA				UCA1
CRBN	MMP13	CTSD				NBN
KMT5A	LCK	TGFB2				FGFR1
TPX2	KIF11	DPP4				BAP1
HCAP	FNTA	EIF4E				MEG3
MIR191	PDE5A	HMOX1				MIR145
IFNA	SOD2	PPARA				PBRM1
RAR	DPP4	RXRA				RAD50
CEBPA mRNA	NR3C2	CCL5				MIR221
HLA-A02/AFP	HK1	NQO2				PDGFRA
PK	PLAU	ALDOA				MIR34A
S1PR	CES1	NR1H2				SMO
CSK	AMD1	TAP1				NF1
STK	CTSK	CDC42				MIR18A
TCR	REG1A	CASP7				CDKN1A
ATM	IMPDH2	MIF				MIR155
BRCA1	EPHX2	AHCY				MIR214
MSH6	MMP12	CTSB				VEGFA
PALB2	ALDH2	MTAP				CDKN2B-AS1
CHEK2	ISG20	CSNK2A1				HIF1A
BRCA2	AHCY	NR3C1				MIR122
MSH2	YARS1	FAP				MIR31
BRIP1	PDE3B	MMP12				CDKN1B
APC	CFD	PPARD				MIR125A
MLH1	UCK2	BMP7				PPARG
PMS2	GSK3B	TEK				SMARCA4
BARD1	ABO	NOS3				MIR17
RET	CCNT1	PTPN1				NEAT1
C11orf65	CDA	NR1I2				CCAT1
PTEN	AKT1	PLA2G2A				MIR141
CDH1	REN	PAH				CDK4
CDKN2A	ATOX1	GPI				MIR200B
BRAF	IGF1R	LCN2				MIR195
KRAS	UMPS	HMGCR				GPC3
ERBB2	PTPN1	KAT2B				MIR200A
AKT1	MAN1B1	HSPA8				MIR30A
MIR7-3HG	ADH5	MMP8				KRT20
TERT	HEXB	PYGL				MIR143
CCND1	RHOA	PDPK1				EGF
SMAD4	FABP4	CASP1				MIR205
VHL	DAPK1					MUTYH
H19	DHODH					MSH3
HRAS	ESRRG					MIR126
HNF1A	ARHGAP1					POLE
FLCN	PDHB					MIR148A
MIR21	ADH1C					ERBB4
PTCH1	ITK					MIR222
CDC73	F7					AR
STK11	TNK2					SDHB
RB1	CASP3					DLC1
MALAT1	KIT					MIR146A
PVT1	AKR1C3					MIRLET7C
TSC2	ME2					MIR139
HNF1B	ARF1					IDH1
NRAS	PARP1					CCAT2
MYC	ADK					MIR29A
HOTAIR	GSTT2B					TGFB1
FGFR2	PLA2G10					MDM2
TGFBR2	RAC2					CYTOR
TUG1	RHEB					NTRK3
GAS5	AMY2A					XIST
TSC1	SSE1					MIR22
ALK	NMNAT1					IGF2R
NOTCH1	PCK1					RAF1
ARID1A	JAK2					MIR203A
ESR1	F10					NKX2-1
FH	NOS2					SNHG1
KRT7	ARSA					SPRY4-IT1
AXIN2	INSR					BCL2
LOC126862571	APRT					MIR223
NTRK1	B3GAT1					GNAS
SRC	ERBB4					MEN1
UCA1	NQO2					MIR27A
NBN	CTSF					AFP
FGFR1	HDAC8					MIR30E
BAP1	TPI1					EP300
MEG3	FHIT					HOTTIP
MIR145	MMP8					CDKN3
PBRM1	TYMS					KRT19
RAD50	RAB11A					MIR15A
MIR221	AKR1C2					MIR200C
PDGFRA	CSNK2A1					POLD1
MIR34A	SYK					MIR20A
SMO	JAK3					MIRLET7G
NF1	CBS					LINC-ROR
MIR18A	CCL5					MIR191
CDKN1A	SULT2A1					MAP2K1
MIR155	KYAT1					MIR182
MIR214	MAPKAPK2					YAP1
CDKN2B-AS1	MET					MIR19A
HIF1A	BST1					FAS
MIR122	ALDOA					NFE2L2
MIR31	HRAS					OGG1
CDKN1B	RNASE3					PCAT1
MIR125A	IL2					MUC1
PPARG	BIRC7					BAX
SMARCA4	RAB5A					MIR142
MIR17	ACP3					CDKN2B
NEAT1	EPHA2					MIR183
CCAT1	TGM3					KDR
MIR141	SERPINA1					MIRLET7D
CDK4	CYP2C9					IDH2
MIR200B	EPHB4					EGFR-AS1
MIR195	ELANE					AFAP1-AS1
MIR200A	SHMT1					MIR224
MIR30A	PAK6					GHET1
KRT20	ALB					MIR99A
MIR143	CD1A					PTGS2
EGF	IMPA1					MIR23A
MIR205	CHIT1					FASLG
MUTYH	MTHFD1					FBXW7
MSH3	F11					MIR34C
MIR126	TGFBR1					IL6
POLE	HINT1					MIR150
MIR148A	RXRA					SETD2
ERBB4	OTC					KCNQ1OT1
MIR222	GPI					MIRLET7B
AR	NR1I2					NTRK2
SDHB	FKBP1A					HNF1A-AS1
DLC1	FABP6					MIR93
MIR146A	SULT1E1					PDGFRL
MIRLET7C	CTSS					MIR23B
MIR139	IMPDH1					MIR181A1
IDH1	GNPDA1					MIR215
CCAT2	CLK1					MIR96
MIR29A	ACADM					MIR29C
MDM2	ABL1					BANCR
CYTOR	THRA					BIRC5
NTRK3	ZAP70					AXL
XIST	NR1H4					MIR106B
MIR22	TK1					SDHC
RAF1	FECH					JUN
MIR203A	LGALS2					PTCH2
NKX2-1	MMP9					CASC2
SNHG1	SELE					NPTN-IT1
SPRY4-IT1	ATIC					MIR127
BCL2	XIAP					ROS1
MIR223	PITPNA					CRNDE
GNAS	PAPSS1					MIR146B
MEN1	SRM					ERBB3
MIR27A	ACE					VDR
AFP	KAT2B					ZFAS1
MIR30E	THRB					RAD51D
EP300	IGF1					MIRLET7E
HOTTIP	SULT2B1					MIR338
CDKN3	PLA2G2A					FOXM1
KRT19	BHMT					MIR26B
MIR15A	PPCDC					SMARCB1
MIR200C	RARA					CD274
POLD1	MMP7					MIR199B
MIR20A	LGALS3					MIR26A1
MIRLET7G	ARG2					DICER1
LINC-ROR	GSTA3					PRECSIT
MAP2K1	SDS					PTPN11
MIR182	TPH1					MIR216A
YAP1	AKT2					RAD51C
MIR19A	PDK2					NRG1
FAS	LYZ					TNFRSF10B
NFE2L2	HAGH					MMP9
OGG1	PTK2					MIR10B
PCAT1	GMPR					CD44
BAX	DTYMK					MIR25
MIR142	NT5M					WT1
CDKN2B	MME					MLH3
MIR183	PRKCQ					MIR199A1
MIRLET7D	GMPR2					SOX2-OT
IDH2	GSTM1					MIR212
EGFR-AS1	C1S					MIR148B
AFAP1-AS1	CASP1					ERCC2
MIR224	NMNAT3					MIR107
GHET1	MAPK1					CCEPR
MIR99A	GALE					RAD51
PTGS2	SETD7					RASSF1
MIR23A	S100A9					SNHG12
FASLG	PPARA					HAGLR
FBXW7	ACAT1					MIR210
MIR34C	NR3C1					FHIT
IL6	SELP					TFE3
MIR150	DPEP1					MIR152
SETD2	FABP3					MIR24-2
KCNQ1OT1	HPRT1					LOC126806658
MIRLET7B	CDK7					NORAD
NTRK2	CDC42					MIR130A
HNF1A-AS1	DCPS					MIR185
MIR93	ERI1					ICAM1
PDGFRL	ARL5A					PRCC
MIR23B	GLTP					MIR186
MIR181A1	GP1BA					AURKA
MIR215	CTSG					PANDAR
MIR96	OAT					MIR373
MIR29C	CMA1					CHEK1
BANCR	MMP16					MAPK1
BIRC5	RAB9A					CALCA
AXL	GSTO1					CTNNA1
MIR106B	TEK					BUB1B
SDHC	HMGCR					MIR125B1
JUN	MMP1					MIR100
PTCH2	FDPS					CASP3
CASC2	EIF4E					MIR374A
NPTN-IT1	CD209					DDR2
MIR127	RAN					TP63
ROS1	STAT1					MIR494
CRNDE	TPSB2					SDHD
MIR146B	GCK					MTUS1
ERBB3	VDR					DGCR5
VDR	GART					DANCR
ZFAS1	ARG1					MKI67
RAD51D	RND3					PIK3R1
MIRLET7E	ITPKA					WWOX
MIR338	LDHB					ABCC1
FOXM1	PKLR					HOXA11-AS
MIR26B	GSTA1					MMP2
SMARCB1	ARF4					MIR181B1
CD274	GCDH					FANCC
MIR199B	WARS1					IGF2
MIR26A1	HADH					CEACAM5
DICER1	DDX39B					FANCA
PRECSIT	FKBP1B					PIK3CG
PTPN11	TGFB2					MUC16
MIR216A	PIK3R1					MIRLET7A1
RAD51C	MAP2K1					CDK6
NRG1	RNASE2					TNF
TNFRSF10B	GSTM2					MIR324
MMP9	PPP1CC					ING1
MIR10B	FOLH1					IFNG
CD44	MAPK12					MIR140
MIR25	BTK					PCNA
WT1	PNMT					MIR424
MLH3	NDST1					XRCC1
MIR199A1	HNMT					CBR3-AS1
SOX2-OT	APAF1					EZH2
MIR212	Arl5b					MIR151A
MIR148B	PCMT1					MIR320A
ERCC2	DUT					MIR98
MIR107	EEA1					CDK2
CCEPR	RFK					RARB
RAD51	PMS2					LINC00261
RASSF1	HMOX1					JAK2
SNHG12	UAP1					RHBDF2
HAGLR	GSTZ1					PGR
MIR210	FKBP3					MIR181C
FHIT	GLO1					CCNE1
TFE3	NME2					IL2
MIR152	RAF1					NFKB1
MIR24-2	DOT1L					VIM
LOC126806658	ADAM33					MMP1
NORAD	DCXR					CXCL8
MIR130A	TRDMT1					CASC15
MIR185	FGG					PTENP1
ICAM1	CRYZ					MIR204
PRCC	CLEC4M					BMPR1A
MIR186	SEC14L2					MIR132
PANDAR	RARG					HFE
MIR373	TAP1					WRAP53
CHEK1	RAP2A					MIR301A
MAPK1	SULT1A1					BLM
CALCA	NNT					MIR128-2
CTNNA1	Pfkfb1					CREBBP
BUB1B	RAC1					FGFR4
MIR125B1	RXRB					NKILA
MIR100	AK1					FLT1
CASP3	IVD					MIR181A2
MIR374A	RORA					MIR137
DDR2	TTPA					MIR196A2
TP63	CRABP2					MIR22HG
MIR494	SPR					LNCRNA-ATB
SDHD	MAOA					NUTM1
MTUS1						ITGB1
DGCR5						GSTM1
DANCR						TP53COR1
MKI67						RIOX2
PIK3R1						MIR197
WWOX						PCAT29
ABCC1						GLUL
HOXA11-AS						LOC110806263
MMP2						LOC126806659
MIR181B1						GSTP1
FANCC						PRKN
IGF2						LRRC56
CEACAM5						SNHG20
FANCA						TP73
MUC16						SNHG6
MIRLET7A1						PCBP2-OT1
CDK6						PRKAR1A
TNF						HEPN1
MIR324						IRF1
ING1						PAX8
IFNG						MIR101-1
MIR140						BCL2L1
PCNA						MIR192
MIR424						ZEB1
XRCC1						SERPINA1
CBR3-AS1						PEG10
EZH2						MIR30D
MIR151A						MIRLET7A3
MIR320A						ABCB1
MIR98						SDHA
CDK2						SNHG16
RARB						PMS1
LINC00261						SNHG15
JAK2						MIR27B
RHBDF2						SRA1
PGR						SMAD2
MIR181C						KEAP1
CCNE1						TCF7
IL2						POLR1HASP
NFKB1						IFNA1
VIM						IL1B
MMP1						MIR133B
CXCL8						DRAIC
CASC15						MIR125B2
PTENP1						GATA3
MIR204						HGF
BMPR1A						FALEC
MIR132						STARD13
HFE						IGF1R
WRAP53						ZEB2-AS1
MIR301A						MIR9-1
BLM						MIR106A
MIR128-2						ATR
CREBBP						SERPINB3
FGFR4						MIR375
NKILA						GFOD3P
FLT1						MIR193A
MIR181A2						KRT18
MIR137						TERC
MIR196A2						MIR136
MIR22HG						WT1-AS
LNCRNA-ATB						MIR219A1
NUTM1						TGFA
ITGB1						SOX2
GSTM1						PLAU
TP53COR1						SKP2
RIOX2						ZEB1-AS1
MIR197						MIR296
PCAT29						MIR30C1
GLUL						KLF6
LOC110806263						TYMS
LOC126806659						MIR149
GSTP1						MIR483
PRKN						CDK12
LRRC56						HOXA-AS2
SNHG20						KRT8
TP73						XRCC3
SNHG6						MRE11
PCBP2-OT1						FANCD2
PRKAR1A						AKT2
HEPN1						NME1
IRF1						TUSC7
PAX8						KMT2D
MIR101-1						CYP1A1
BCL2L1						MIR10A
MIR192						SLC5A5
ZEB1						MIR331
SERPINA1						IGF2-AS
PEG10						PRKACA
MIR30D						RASA1
MIRLET7A3						SYP
ABCB1						MIR16-1
SDHA						CD82
SNHG16						MIR30B
PMS1						MITF
SNHG15						MIR500A
MIR27B						CASP9
SRA1						CXCR4
SMAD2						SPP1
KEAP1						MIRLET7A2
TCF7						ALB
POLR1HASP						MIR24-1
IFNA1						NNT-AS1
IL1B						TNFSF10
MIR133B						SLC2A1
DRAIC						MAPK8
MIR125B2						FTX
GATA3						GLI1
HGF						BCYRN1
FALEC						IL12RB1
STARD13						FLT4
ZEB2-AS1						CASC11
MIR9-1						SNHG7
MIR106A						KIF1B
ATR						JAK1
SERPINB3						RAD51L3-RFFL
MIR375						CHGA
GFOD3P						PARP1
MIR193A						CTTN
KRT18						MIR138-1
TERC						MIR451A
MIR136						MIRLET7I
WT1-AS						RELA
MIR219A1						HOXB13
TGFA						MIR34B
SOX2						IL10
PLAU						CAV1
SKP2						BMP6
ZEB1-AS1						TFDP1
MIR296						PPM1D
MIR30C1						DNAJB1
KLF6						LINC00665
TYMS						STAT1
MIR149						ENG
MIR483						PRKDC
CDK12						ABCC2
HOXA-AS2						LUCAT1
KRT8						PRC1-AS1
XRCC3						MIR503
MRE11						THADA
FANCD2						FER1L4
AKT2						MIR497
NME1						MT-CYB
TUSC7						MECOM
KMT2D						XPC
CYP1A1						BAIAP2-DT
MIR10A						PTK2
SLC5A5						NFKBIA
MIR331						CASC9
IGF2-AS						MAPK3
PRKACA						HOXA13
RASA1						ENO2
SYP						HCCAT5
MIR16-1						SMAD3
CD82						MIR9-2
MIR30B						VEGFC
MITF						FGF2
MIR500A						PTH
CASP9						CPS1-IT1
CXCR4						FAH
SPP1						ERCC1
MIRLET7A2						SOD2
ALB						TCF7L2
MIR24-1						SPRTN
NNT-AS1						TYMP
TNFSF10						TWIST1
SLC2A1						MIR499A
MAPK8						MST1R
FTX						MIAT
GLI1						NOTCH2
BCYRN1						E2F1
IL12RB1						KRT5
FLT4						MIR511
CASC11						WRN
SNHG7						MIR335
KIF1B						MAPK14
JAK1						MIR103A2
RAD51L3-RFFL						SNAI1
CHGA						MMP7
PARP1						MIR15B
CTTN						DLEC1
MIR138-1						SP1
MIR451A						MYB
MIRLET7I						SMAD7
RELA						CA9
HOXB13						MIR345
MIR34B						LINC00941
IL10						GREM1
CAV1						SHC1
BMP6						RECQL4
TFDP1						DNMT1
PPM1D						MGMT
DNAJB1						AMACR
LINC00665						MMP14
STAT1						CTLA4
PRKDC						ESR2
ABCC2						FOXE1
LUCAT1						ZEB2
PRC1-AS1						GSK3B
MIR503						ERCC4
THADA						MSR1
FER1L4						CARD8-AS1
MIR497						TMEM51-AS1
MT-CYB						LINC01138
MECOM						PDCD1
XPC						SNHG3
BAIAP2-DT						IGF1
PTK2						PKM
NFKBIA						DHFR
CASC9						MIR32
MAPK3						MIR370
HOXA13						MAP3K1
ENO2						ELAVL1
SMAD3						HHCM
MIR9-2						FOXO1
VEGFC						ATRX
FGF2						C20orf204
PTH						RSPO1
CPS1-IT1						BSG
FAH						MIR100HG
ERCC1						HNF4A
SOD2						EPAS1
TCF7L2						LGALS3
SPRTN						HEPFAL
TYMP						ERCC5
TWIST1						CDX2
MIR499A						MIR429
MST1R						NF2
MIAT						KILH
NOTCH2						POU5F1
E2F1						ZNF350-AS1
KRT5						AKT3
MIR511						HTATIP2
WRN						PRAL
MIR335						PTCSC2
MAPK14						CXCL12
MIR103A2						MIR33A
SNAI1						TIMP2
MMP7						CDKN1C
MIR15B						MIR26A2
DLEC1						MIR124-1
SP1						CYP17A1
MYB						TTF1
SMAD7						IFI27
CA9						SRGAP1
MIR345						SERHL
LINC00941						TGFBR1
GREM1						SERPINB5
SHC1						MTDH
RECQL4						PDGFRB
DNMT1						TSHR
MGMT						MCL1
AMACR						MIRLET7F2
MMP14						GSTT1
CTLA4						MIR372
ESR2						TINCR
FOXE1						ANXA2
ZEB2						MUC2
GSK3B						FANCE
ERCC4						CDH2
MSR1						ABCB4
CARD8-AS1						CCNB1
TMEM51-AS1						GAS5-AS1
LINC01138						URB2
PDCD1						FOXA1
SNHG3						HMGB1
IGF1						CCNA2
PKM						EPIST
DHFR						CYP2A6
MIR32						PPP2R1B
MIR370						MIR211
MAP3K1						TLR2
ELAVL1						RAC1
HHCM						PLAUR
FOXO1						MIR342
ATRX						ABCB11
C20orf204						ACTA2-AS1
RSPO1						XIAP
BSG						C14orf132
MIR100HG						CERNA2
HNF4A						KRT14
EPAS1						FANCG
LGALS3						MIR181B2
HEPFAL						LOC126862549
ERCC5						TIMP1
CDX2						HSP90AA1
MIR429						TRIM24
NF2						HSPB1
KILH						MAGEA1
POU5F1						RAD51B
ZNF350-AS1						CERNA3
AKT3						MTHFR
HTATIP2						RECK
PRAL						ZNF674-AS1
PTCSC2						CDK1
CXCL12						AOC4P
MIR33A						CCDC6
TIMP2						PRPSAP1
CDKN1C						SLC67A1
MIR26A2						HMMR
MIR124-1						MAP3K20
CYP17A1						FANCL
TTF1						NOS2
IFI27						MIR486-1
SRGAP1						FANCM
SERHL						LINC01018
SERPINB5						XPA
MTDH						MIR31HG
TSHR						BMI1
MCL1						ALDH2
MIRLET7F2						EPHB4
GSTT1						LRP1B
MIR372						MIR628
TINCR						TOP2A
ANXA2						TLR4
MUC2						PCNA-AS1
FANCE						CYCS
CDH2						MIR124-2
ABCB4						INS
CCNB1						G6PC1
GAS5-AS1						MYCN
URB2						ENSG00000216663
FOXA1						MAGEA3
HMGB1						CYP2E1
CCNA2						ABL1
EPIST						SLC7A6
CYP2A6						SERPINE1
PPP2R1B						AOPEP
MIR211						MIR328
TLR2						JAG1
RAC1						LINC00511
PLAUR						CTNND1
MIR342						NAT2
ABCB11						STEAP4
ACTA2-AS1						NR2F1-AS1
XIAP						NDUFA13
C14orf132						RNF43
CERNA2						RUNX3
KRT14						CKS1B
FANCG						MIR1-2
MIR181B2						TIMP3
LOC126862549						CDH4
TIMP1						GAPDH
HSP90AA1						RHOA
TRIM24						HSPA5
HSPB1						LINC00473
MAGEA1						SOX4
RAD51B						SNAI2
CERNA3						LINC01133
MTHFR						ERCC6
RECK						GIHCG
ZNF674-AS1						MMP3
CDK1						FN1
AOC4P						PIK3CB
CCDC6						HSPA6
PRPSAP1						MIR330
SLC67A1						ERCC3
HMMR						LOC129997612
MAP3K20						MIR193B
FANCL						NTHL1
NOS2						SOX9
MIR486-1						FKSG49
FANCM						ASPSCR1
LINC01018						LINC00173
XPA						ODC1
MIR31HG						LINC00673
BMI1						IGFBP3
ALDH2						JUP
EPHB4						SLC25A13
LRP1B						CLDN1
MIR628						SST
TOP2A						KLF4
TLR4						IL6R
PCNA-AS1						F2
CYCS						DNMT3B
MIR124-2						TG
INS						FOXP3
G6PC1						PROM1
MYCN						DBH-AS1
ENSG00000216663						CFLAR
MAGEA3						DKK1
CYP2E1						ENO1
ABL1						ABCG2
SLC7A6						LINC01419
SERPINE1						TMEM127
AOPEP						CAMTA1
MIR328						LINC00589
JAG1						SQSTM1
LINC00511						HPSE
CTNND1						EZR
NAT2						BRD4
STEAP4						GPT
NR2F1-AS1						NQO1
NDUFA13						LINC00210
RNF43						FASN
RUNX3						NCOA4
CKS1B						MINPP1
MIR1-2						RNASEL
TIMP3						CYP19A1
CDH4						CYLD
GAPDH						LINC00460
RHOA						FOXD2-AS1
HSPA5						MAPKAPK5-AS1
LINC00473						PFKFB1
SOX4						LINC00974
SNAI2						MIR128-1
LINC01133						MIR339
ERCC6						SDHAF2
GIHCG						HLA-A
MMP3						NPM1
FN1						LMNA
PIK3CB						UFC1
HSPA6						EGILA
MIR330						MIR340
ERCC3						BUB1
LOC129997612						MIR378A
MIR193B						MIR452
NTHL1						JPX
SOX9						JAK3
FKSG49						MIR498
ASPSCR1						TSG101
LINC00173						DPYD
ODC1						MIR584
LINC00673						WNT5A
IGFBP3						RAB4B-EGLN2
JUP						MIR423
SLC25A13						SOCS1
CLDN1						TPX2
SST						MIR202
KLF4						CRP
IL6R						FGL1
F2						LINC02055
DNMT3B						DNMT3A
TG						IGF2BP2
FOXP3						MIRLET7F1
PROM1						CASP10
DBH-AS1						MAP2K4
CFLAR						MIR184
DKK1						LINC00926
ENO1						MME
ABCG2						GPC3-AS1
LINC01419						PTCSC1
TMEM127						MIR425
CAMTA1						SLC17A5
LINC00589						DIP2C-AS1
SQSTM1						MIR361
HPSE						PTPN3
EZR						PDIA3P1
BRD4						KRTAP5-AS1
GPT						HSPA4
NQO1						LDC1P
LINC00210						FAM83A-AS1
FASN						VLDLR-AS1
NCOA4						ARC
MINPP1						RPS20
RNASEL						SUFU
CYP19A1						THBS1
CYLD						SLC25A27
LINC00460						IFNA2
FOXD2-AS1						MIR377
MAPKAPK5-AS1						SFRP1
PFKFB1						LINC00601
LINC00974						LNCBRM
MIR128-1						SERPINB4
MIR339						RNF6
SDHAF2						EPHA2
HLA-A						BCL10
NPM1						TFEB
LMNA						MIR4435-2HG
UFC1						LOC111589215
EGILA						CDH3
MIR340						MIR95
BUB1						CCNH
MIR378A						LGALS1
MIR452						MIR92A1
JPX						CFTR
JAK3						MCU
MIR498						OVCH1-AS1
TSG101						KCTD13
DPYD						NCAM1
MIR584						BMP2
WNT5A						MIR491
RAB4B-EGLN2						WEE1
MIR423						DDR1
SOCS1						MMP13
MIR202						MUC5AC
CRP						CEACAM3
FGL1						ELAC2
LINC02055						TNFRSF10A
DNMT3A						ICAM4-AS1
IGF2BP2						DAPK1
MIRLET7F1						CCL2
CASP10						MIR130B
MAP2K4						EPO
MIR184						CD34
LINC00926						MIR302A
MME						EGR1
GPC3-AS1						CCND3P1
PTCSC1						PKHD1
MIR425						MT1DP
SLC17A5						RPS6KB1
DIP2C-AS1						FOXO3
MIR361						MAD1L1
PTPN3						IRS1
PDIA3P1						CECR7
KRTAP5-AS1						MMP11
HSPA4						CD40
LDC1P						PLK1
FAM83A-AS1						FOS
VLDLR-AS1						MICA
ARC						PRKCA
RPS20						CDH13
SUFU						MTA1
THBS1						GLT1D1
SLC25A27						MIR371A
IFNA2						WNT1
MIR377						MUC6
SFRP1						PPP2R1A
LINC00601						AREG
LNCBRM						HLA-DRB1
SERPINB4						LDHA
RNF6						ETV6
EPHA2						FABP5P3
BCL10						GRB2
TFEB						SHH
MIR4435-2HG						ANXA5
LOC111589215						EPHX1
CDH3						MIR485
MIR95						PHB1
CCNH						NCOR1
LGALS1						HTR2A-AS1
MIR92A1						MAGEC2
CFTR						MIR502
MCU						LINC00383
OVCH1-AS1						MAPK10
KCTD13						RNY3
NCAM1						THY1-AS1
BMP2						ULK4P2
MIR491						FANCF
WEE1						LINC02027
DDR1						ANGPT2
MMP13						PALLD
MUC5AC						FOSL1
CEACAM3						NARF-AS1
ELAC2						NR1H4
TNFRSF10A						MIR29B2
ICAM4-AS1						IATPR
DAPK1						UGT1A1
CCL2						HDAC1
MIR130B						NEK2
EPO						INSR
CD34						CXCL1P1
MIR302A						NPC1
EGR1						SFPQ
CCND3P1						MXI1
PKHD1						FOXCUT
MT1DP						HMGA2
RPS6KB1						CTAG1B
FOXO3						ATP7B
MAD1L1						HDAC9
IRS1						HK2
CECR7						IL4
MMP11						IL2RA
CD40						BECN1
PLK1						CEBPA
FOS						AHR
MICA						LINC00554
PRKCA						CLDN7
CDH13						CBS
MTA1						EPB41L4A-DT
GLT1D1						ARG1
MIR371A						CCND2
WNT1						CLU
MUC6						SIRT1-AS
PPP2R1A						RARA
AREG						KDM6A
HLA-DRB1						ABCC3
LDHA						ARNT
ETV6						EPHB2
FABP5P3						CCR7
GRB2						CREB1
SHH						ITGA6
ANXA5						XRCC2
EPHX1						FADD
MIR485						ETS1
PHB1						MIR103A1
NCOR1						ROCK1
HTR2A-AS1						CA3-AS1
MIR502						LDLR
LINC00383						ALDOB
MAPK10						CYP1A2
RNY3						LINC01234
THY1-AS1						MIR376A1
ULK4P2						MIR144
FANCF						CDR1
LINC02027						SEPTIN9
ANGPT2						SEMA6A-AS1
PALLD						CP
FOSL1						MIR590
NARF-AS1						ING3
NR1H4						PCAT7
MIR29B2						MIR92A2
IATPR						CYP1B1
UGT1A1						SIRT1
NEK2						MIR367
INSR						KLK3
CXCL1P1						ZNRF3
NPC1						SOS1
SFPQ						MIR99B
MXI1						NFIB
FOXCUT						CD24
HMGA2						TRIM33
CTAG1B						XRCC6
ATP7B						NRP1
HDAC9						MVP
HK2						MIR675
IL4						YBX1
IL2RA						CTSD
BECN1						SDC1
CEBPA						MIR206
AHR						IL18
LINC00554						SOD1
CLDN7						MAX
CBS						RHOC
EPB41L4A-DT						TGFB2
ARG1						EGOT
CCND2						BAK1
CLU						PINX1
SIRT1-AS						DPP4
RARA						MIR196A1
KDM6A						ABCC4
ABCC3						TCF4
ARNT						EIF4E
EPHB2						MIR495
CCR7						GJB2
CREB1						CCN2
ITGA6						PIK3CD
XRCC2						NONO
FADD						GGT1
ETS1						SOCS3
MIR103A1						TYR
ROCK1						AKR1B10
CA3-AS1						MIR302C
LDLR						ABRAXAS1
ALDOB						GJA1
CYP1A2						MIR542
LINC01234						GRP
MIR376A1						HMOX1
MIR144						PDPN
CDR1						IL6ST
SEPTIN9						LEP
SEMA6A-AS1						PCM1
CP						ITGAV
MIR590						CYP3A4
ING3						MIR199A2
PCAT7						PPARA
MIR92A2						PIGR
CYP1B1						CCND3
SIRT1						BIRC3
MIR367						TFAP2A
KLK3						CADM1
ZNRF3						RECQL
SOS1						ADAMTS9-AS2
MIR99B						CD80
NFIB						FLT3
CD24						FENDRR
TRIM33						ID1
XRCC6						MIR532
NRP1						KITLG
MVP						MIR124-3
MIR675						ANXA1
YBX1						KMT2C
CTSD						IDO1
SDC1						S100A4
MIR206						TOP1
IL18						IL1RN
SOD1						SPARC
MAX						IGF2BP3
RHOC						RXRA
TGFB2						ENPP2
EGOT						SSTR2
BAK1						ACTB
PINX1						CSF3
DPP4						IL17A
MIR196A1						HLA-G
ABCC4						TJP2
TCF4						STMN1
EIF4E						SLC19A1
MIR495						HSP90B1
GJB2						CEACAM1
CCN2						NANOG
PIK3CD						ILK
NONO						HIF1A-AS2
GGT1						CDC25A
SOCS3						NCOA3
TYR						CEBPB
AKR1B10						EIF1AX
MIR302C						CDH17
ABRAXAS1						TACSTD2
GJA1						ADAR
MIR542						HSPA1A
GRP						HLA-DQB1
HMOX1						HAND2-AS1
PDPN						FGF3
IL6ST						PIP
LEP						PSMD10
PCM1						BIRC2
ITGAV						ST14
CYP3A4						CCL5
MIR199A2						ASS1
PPARA						IL1A
PIGR						MIR637
CCND3						CSF1R
BIRC3						PTHLH
TFAP2A						FUCA1
CADM1						FSCN1
RECQL						NQO2
ADAMTS9-AS2						NOTCH3
CD80						YY1
FLT3						MYCL
FENDRR						ALDOA
ID1						HABP2
MIR532						MIR134
KITLG						NBAT1
MIR124-3						FZD7
ANXA1						LAMC2
KMT2C						AURKB
IDO1						DCTN5
S100A4						TPR
TOP1						MIR455
IL1RN						PXN
SPARC						RB1CC1
IGF2BP3						NR1H2
RXRA						WIF1
ENPP2						MAGEA4
SSTR2						COPS5
ACTB						GOLGA5
CSF3						TP53BP1
IL17A						SREBF1
HLA-G						CLPTM1L
TJP2						TFF1
STMN1						BLACAT1
SLC19A1						ARID2
HSP90B1						ITGA5
CEACAM1						PCAT6
NANOG						HMGA1
ILK						CCR5
HIF1A-AS2						NSD1
CDC25A						CDKN2C
NCOA3						PTTG1
CEBPB						PTK2B
EIF1AX						ANGPT1
CDH17						MIR9-3
TACSTD2						TAP1
ADAR						PTPRC
HSPA1A						HBEGF
HLA-DQB1						MIR29B1
HAND2-AS1						LINC00963
FGF3						ACVR1B
PIP						FEZF1-AS1
PSMD10						MIR432
BIRC2						CALB2
ST14						MIR135B
CCL5						BID
ASS1						SULF1
IL1A						MUC4
MIR637						HDAC2
CSF1R						IFNAR2
PTHLH						KRT17
FUCA1						CDC42
FSCN1						TFRC
NQO2						CYP2D6
NOTCH3						APEX1
YY1						CASP7
MYCL						IGFBP2
ALDOA						MIR196B
HABP2						FBP1
MIR134						CXCR3
NBAT1						CD36
FZD7						MICB
LAMC2						CHUK
AURKB						SART1
DCTN5						CCN1
TPR						LEF1
MIR455						TNFRSF1A
PXN						EIF2AK2
RB1CC1						DIRC1
NR1H2						MSLN
WIF1						GDF15
MAGEA4						MIR133A1
COPS5						UTP6
GOLGA5						MIF
TP53BP1						MIR138-2
SREBF1						BTRC
CLPTM1L						HSPD1
TFF1						PEBP1
BLACAT1						AHCY
ARID2						PRKCD
ITGA5						FANCI
PCAT6						SPINK1
HMGA1						SMARCA2
CCR5						ROBO1
NSD1						DIABLO
CDKN2C						BAD
PTTG1						SLC25A47
PTK2B						MIR572
ANGPT1						CALR
MIR9-3						MIR154
TAP1						MIR181D
PTPRC						CTSB
HBEGF						MIR190A
MIR29B1						RBM10
LINC00963						TFF3
ACVR1B						PIN1
FEZF1-AS1						LZTS1
MIR432						DLEU1
CALB2						MAML1
MIR135B						TKT
BID						RSF1
SULF1						HLA-B
MUC4						TXN
HDAC2						SLC37A4
IFNAR2						MIR346
KRT17						ACTC1
CDC42						VEGFD
TFRC						MIR337
CYP2D6						F3
APEX1						VTN
CASP7						MTAP
IGFBP2						SALL4
MIR196B						KLLN
FBP1						CASC8
CXCR3						ALPP
CD36						EGLN3
MICB						GZMB
CHUK						DUSP1
SART1						PAK1
CCN1						MIR187
LEF1						GAS8-AS1
TNFRSF1A						CLDND1
EIF2AK2						EIF4EBP1
DIRC1						GAST
MSLN						CD8A
GDF15						KISS1
MIR133A1						SRD5A2
UTP6						CSNK2A1
MIF						KDM3A
MIR138-2						LAMA5
BTRC						PPP2R2A
HSPD1						CD4
PEBP1						MIR508
AHCY						ADIPOQ
PRKCD						ALDH1A1
FANCI						MIR490
SPINK1						CDC25C
SMARCA2						CASR
ROBO1						ERC1
DIABLO						CHKA
BAD						STAT4
SLC25A47						SERPINF1
MIR572						SFRP4
CALR						KMT2A
MIR154						MIR574
MIR181D						EHHADH
CTSB						FOXA2
MIR190A						MAD2L1
RBM10						IQGAP1
TFF3						SFRP2
PIN1						TGIF1
LZTS1						MT-TT
DLEU1						GNA11
MAML1						PODXL
TKT						ITCH
RSF1						ZFHX3
HLA-B						RACK1
TXN						TGFBR3
SLC37A4						NR3C1
MIR346						AGO2
ACTC1						ITGB4
VEGFD						GNAQ
MIR337						ANPEP
F3						IFNB1
VTN						ADH1B
MTAP						FAP
SALL4						PRC1
KLLN						MMP12
CASC8						TNFRSF6B
ALPP						RBPJ
EGLN3						EGLN1
GZMB						TRIM27
DUSP1						PAK4
PAK1						KLRK1
MIR187						SMARCE1
GAS8-AS1						SLC2A2
CLDND1						METTL3
EIF4EBP1						RBBP8
GAST						CLDN4
CD8A						MYBL1
KISS1						PRKCI
SRD5A2						SLX4
CSNK2A1						LINC00472
KDM3A						IL7
LAMA5						MMP10
PPP2R2A						CD47
CD4						ACTA2
MIR508						IL11
ADIPOQ						CLTC
ALDH1A1						MIR545
MIR490						ACACA
CDC25C						PPARD
CASR						PDCD4
ERC1						MIR28
CHKA						BMP7
STAT4						TEK
SERPINF1						SLC10A1
SFRP4						BCL2L11
KMT2A						MIR302B
MIR574						DDB2
EHHADH						MAPK9
FOXA2						LOX
MAD2L1						SBF2-AS1
IQGAP1						KRT1
SFRP2						SNHG5
TGIF1						GATA6
MT-TT						NOS3
GNA11						PSMB8
PODXL						IKBKB
ITCH						AMFR
ZFHX3						PTPN13
RACK1						ADAM12
TGFBR3						PNPLA3
NR3C1						PTPN1
AGO2						CD151
ITGB4						B2M
GNAQ						RBL2
ANPEP						MIR512-1
IFNB1						PML
ADH1B						TAT
FAP						PRDM2
PRC1						EHBP1
MMP12						CD86
TNFRSF6B						CD46
RBPJ						MIR663A
EGLN1						WNT3A
TRIM27						LAG3
PAK4						NOTCH4
KLRK1						STAT5B
SMARCE1						FGF1
SLC2A2						MDK
METTL3						AKAP1
RBBP8						LEPR
CLDN4						NR1I2
MYBL1						XBP1
PRKCI						PLA2G2A
SLX4						MED1
LINC00472						PARK7
IL7						MIR615
MMP10						PECAM1
CD47						NKX3-1
ACTA2						NNMT
IL11						MIR515-1
CLTC						CCNG1
MIR545						PANTR1
ACACA						MGAT5
PPARD						GLS
PDCD4						RMRP
MIR28						LINC01116
BMP7						MPV17
TEK						GLB1
SLC10A1						EPHA1
BCL2L11						RPS6
MIR302B						NFATC1
DDB2						MSMB
MAPK9						TF
LOX						LGR5
SBF2-AS1						MIR129-1
KRT1						DUXAP9
SNHG5						HADHA
GATA6						CD81
NOS3						MIR135A1
PSMB8						ELL2
IKBKB						XRCC5
AMFR						PDCD1LG2
PTPN13						CSF2
ADAM12						PAH
PNPLA3						ABCA1
PTPN1						NDRG1
CD151						KDM1A
B2M						PTPN12
RBL2						PSMB9
MIR512-1						IL15
PML						MAP3K8
TAT						MIR217
PRDM2						MAT1A
EHBP1						EXOC2
CD86						MIR381
CD46						BSCL2
MIR663A						HAMP
WNT3A						PRKCB
LAG3						EBAG9
NOTCH4						SART3
STAT5B						GPI
FGF1						VCL
MDK						FGF19
AKAP1						EWSR1
LEPR						STK4
NR1I2						GHRL
XBP1						HAVCR2
PLA2G2A						LOC129933707
MED1						UGT1A7
PARK7						TLR3
MIR615						CTNNBIP1
PECAM1						SNORD15A
NKX3-1						TRRAP
NNMT						SERPINB2
MIR515-1						MIR744
CCNG1						KRT10
PANTR1						RUNX2
MGAT5						POSTN
GLS						AIP
RMRP						PHB2
LINC01116						DVL2
MPV17						MPO
GLB1						VEGFB
EPHA1						IGFBP1
RPS6						CIB1
NFATC1						ETS2
MSMB						F2R
TF						WNT3
LGR5						CDC25B
MIR129-1						S100A8
DUXAP9						HAGLROS
HADHA						CXCL10
CD81						CCL20
MIR135A1						DDIT3
ELL2						MIR198
XRCC5						HDGF
PDCD1LG2						SPOP
PAH						CXCR2
ABCA1						SPEN
NDRG1						CD40LG
KDM1A						PARD3
PTPN12						DLEU2
PSMB9						SLC7A5
IL15						SNHG8
MAP3K8						PLG
MIR217						ADAM10
MAT1A						MIR605
EXOC2						RPSA
MIR381						WNT7B
BSCL2						RABL3
HAMP						POMC
PRKCB						LCN2
EBAG9						YY1AP1
SART3						APOB
GPI						LNCARSR
VCL						KLC1
FGF19						SLC3A2
EWSR1						CTCF
STK4						S100A1
GHRL						STAT5A
HAVCR2						RRM2
LOC129933707						UCHL1
UGT1A7						GOLM1
TLR3						SASH1
CTNNBIP1						IL33
SNORD15A						CSK
TRRAP						BCAS2
SERPINB2						HMGCR
MIR744						DACT1
KRT10						PREX2
RUNX2						PAX2
POSTN						CHD1
AIP						KAT2B
PHB2						RUNX1
DVL2						MIR362
MPO						HSPA8
VEGFB						HCP5
IGFBP1						MMP8
CIB1						ITGB3
ETS2						ATP8B1
F2R						TFG
WNT3						LNCSRLR
CDC25B						IRAK4
S100A8						MIR501
HAGLROS						MIR7-1
CXCL10						MIR582
CCL20						SF3B1
DDIT3						BCR
MIR198						MIR20B
HDGF						KDM4B
SPOP						NTS
CXCR2						PYGL
SPEN						IL7R
CD40LG						MIR188
PARD3						SSTR1
DLEU2						CDC6
SLC7A5						PPIG
SNHG8						UHRF1
PLG						LINC01433
ADAM10						SKIL
MIR605						MBD4
RPSA						PRKAA1
WNT7B						U2AF1
RABL3						HLA-DQA1
POMC						CCKBR
LCN2						GLI2
YY1AP1						SMYD3
APOB						MIR877
LNCARSR						CSF1
KLC1						PGK1
SLC3A2						BMP4
CTCF						HIC1
S100A1						PDPK1
STAT5A						USP48
RRM2						PCLAF
UCHL1						MIR506
GOLM1						LAPTM4B
SASH1						LINC01503
IL33						CASP1
BCAS2						FOXP2
HMGCR
DACT1
PREX2
PAX2
CHD1
KAT2B
RUNX1
MIR362
HSPA8
HCP5
MMP8
ITGB3
ATP8B1
TFG
LNCSRLR
IRAK4
MIR501
MIR7-1
MIR582
SF3B1
BCR
MIR20B
KDM4B
NTS
PYGL
IL7R
MIR188
SSTR1
CDC6
PPIG
UHRF1
LINC01433
SKIL
MBD4
PRKAA1
U2AF1
HLA-DQA1
CCKBR
GLI2
SMYD3
MIR877
CSF1
PGK1
BMP4
HIC1
PDPK1
USP48
PCLAF
MIR506
LAPTM4B
LINC01503
CASP1
FOXP2
