# Supplementary material for: Quercetin suppresses the progression of HBV-associated hepatocellular carcinoma by modulating the EGFR signaling pathway
Source: PLoS One. 2026 Jun 12;21(6):e0350584. doi: 10.1371/journal.pone.0350584 (PMC13262952; doi:10.1371/journal.pone.0350584)
Supplement: S2 Table — (XLSX) [file pone.0350584.s003.xlsx]

## Sheet: Fig 1
Fig 1A	Quercetin		CCK8
GROUP	μM	HepG2-24h			N	Average	SD
1	0	95.6644	98.2696	96.7258	3	96.8866	1.31004
2	10	79.5184	78.3605	80.8049	3	79.5613	1.22277
3	20	74.6939	74.115	75.2085	3	74.6725	0.547091
4	30	76.5594	65.9455	74.6617	3	72.3889	5.66022
5	40	72.4746	71.6384	71.3811	3	71.8314	0.571747
6	50	71.5741	71.7992	70.4805	3	71.2846	0.705396
7	60	63.6297	59.931	66.1385	3	63.2331	3.12271
8	70	50.9896	62.4719	52.4047	3	55.2887	6.26089
9	80	53.7556	54.9778	57.5187	3	55.4174	1.91968
10	90	50.7323	54.624	55.7176	3	53.6913	2.62027
11	100	56.0392	55.3316	52.4691	3	54.6133	1.89035
12	110	54.2059	49.0598	47.7732	3	50.3463	3.40384
GROUP	μM	HepG2-48h			N	Average	SD
1	0	104.056	103.55	110.071	3	105.892	3.62772
2	10	86.4973	79.4272	79.9337	3	81.9527	3.94382
3	20	56.7187	66.8911	64.8017	3	62.8038	5.37245
4	30	51.4636	51.3581	54.5871	3	52.4696	1.83456
5	40	51.2737	51.8857	50.8938	3	51.351	0.500466
6	50	43.676	49.1421	49.9019	3	47.5733	3.39649
7	60	45.0478	45.5965	43.6971	3	44.7805	0.977518
8	70	38.6953	41.0801	44.4147	3	41.3967	2.87279
9	80	39.2862	39.1385	43.8448	3	40.7565	2.67557
10	90	41.059	40.1726	40.9324	3	40.7214	0.479405
11	100	30.2746	30.2957	32.4272	3	30.9992	1.2368
12	110	29.1349	33.2081	29.2827	3	30.5419	2.31019
GROUP	μM	HepG2-72h			N	Average	SD
1	0	105.204	108.96	101.306	3	105.156	3.82739
2	10	55.6515	57.5683	57.4906	3	56.9035	1.08494
3	20	40.8609	39.216	38.97	3	39.6823	1.02807
4	30	29.9816	31.9503	31.9244	3	31.2854	1.12918
5	40	23.4282	22.1719	21.4595	3	22.3532	0.99676
6	50	20.3846	19.996	23.4411	3	21.2739	1.88689
7	60	20.799	20.4493	21.4466	3	20.8983	0.505993
8	70	18.8304	20.3457	20.5659	3	19.914	0.944868
9	80	19.5816	18.2605	18.4937	3	18.7786	0.705113
10	90	18.2864	18.5455	18.4159	3	18.4159	0.129515
11	100	17.3151	13.4426	15.7091	3	15.4889	1.94561
12	110	14.388	12.2899	10.1917	3	12.2899	2.09814
Fig 1B	Quercetin		CCK8
GROUP	μM	Huh-7-24h			N	Average	SD
1	0	98.4459	101.632	99.9223	3	100	1.59432
2	10	98.4071	98.7568	98.7568	3	98.6402	0.201877
3	20	95.0659	88.4612	92.1909	3	91.906	3.31157
4	30	65.6943	68.4527	67.4426	3	67.1966	1.39559
5	40	56.3311	67.093	62.4308	3	61.9516	5.39688
6	50	59.3227	61.071	62.7805	3	61.0581	1.72892
7	60	51.9798	48.9494	49.571	3	50.1667	1.60062
8	70	51.5136	45.3751	46.5795	3	47.8227	3.25262
9	80	37.6825	39.8582	35.8565	3	37.7991	2.00339
10	90	32.321	29.2906	29.8346	3	30.4821	1.61564
11	100	29.5237	25.017	29.4849	3	28.0085	2.59083
12	110	28.2028	26.6876	24.7839	3	26.5581	1.71313
GROUP	μM	Huh-7-48h			N	Average	SD
1	0	93.9616	101.084	104.955	3	100	5.5761
2	10	89.4198	85.2393	88.2844	3	87.6478	2.1617
3	20	76.2075	86.0135	77.2397	3	79.8202	5.38831
4	30	63.3048	62.8919	56.5438	3	60.9135	3.7899
5	40	48.5958	50.3505	41.7315	3	46.8926	4.55492
6	50	44.725	41.5767	47.5119	3	44.6045	2.96945
7	60	44.3637	33.8351	44.8282	3	41.009	6.21711
8	70	35.0738	40.6993	41.267	3	39.0134	3.4236
9	80	31.0997	34.6093	32.1836	3	32.6309	1.79701
10	90	35.0738	28.7773	31.9255	3	31.9255	3.14825
11	100	29.1901	30.1191	30.9965	3	30.1019	0.90331
12	110	24.7	27.4354	27.6418	3	26.5924	1.64211
GROUP	μM	Huh-7-72h			N	Average	SD
1	0	99.0121	98.1862	102.802	3	100	2.46122
2	10	52.8816	46.2013	47.756	3	48.9463	3.4956
3	20	24.2171	23.0997	25.1888	3	24.1685	1.0454
4	30	17.9983	14.7675	16.808	3	16.5246	1.63396
5	40	14.6946	11.0508	17.8283	3	14.5246	3.39193
6	50	13.6258	11.9982	11.4881	3	12.3707	1.11646
7	60	10.3464	12.1683	13.1399	3	11.8849	1.41819
8	70	13.6987	11.0994	9.39898	3	11.399	2.16544
9	80	11.2695	10.8565	10.8322	3	10.9861	0.245738
10	90	10.2492	9.10747	9.37468	3	9.57712	0.597175
11	100	9.15606	9.27752	6.48394	3	8.30584	1.57898
12	110	8.30584	6.79973	7.82	3	7.64186	0.768692
Fig 1C	Quercetin		Colony formation
GROUP	μM	HepG2			N	Average	SD
1	0	451	474	461	3	462	11.5326
2	24.75	399	352	391	3	380.667	25.1462
3	49.5	134	178	160	3	157.333	22.1209
4	99	114	107	141	3	120.667	17.9536
5	198	64	63	56	3	61	4.3589
Fig 1D	Quercetin		Colony formation
GROUP	μM	Huh-7			N	Average	SD
1	0	411	402	400	3	404.333	5.85947
2	14.75	353	336	325	3	338	14.1067
3	29.5	147	146	145	3	146	1
4	59	115	99	94	3	102.667	10.9697
5	118	47	57	58	3	54	6.08276
Fig 1E	Quercetin		EdU
GROUP	μM	HepG2			N	Average	SD
1	0	42.381	45.1997	39.7679	3	42.4495	2.71657
2	24.75	24.1961	26.3556	23.7047	3	24.7521	1.41021
3	49.5	19.7947	16.8931	20.2262	3	18.9713	1.8127
4	99	3.91015	5.72879	3.44507	3	4.36133	1.20687
5	198	2.66667	2.48139	2.9703	3	2.70612	0.24683
Fig 1F	Quercetin		EdU
GROUP	μM	Huh-7			N	Average	SD
1	0	19.8157	18.957	19.9259	3	19.5662	0.530447
2	14.75	7.87977	7.26855	7.99012	3	7.71281	0.388676
3	29.5	1.83486	1.15894	1.38203	3	1.45861	0.344407
4	59	1.46252	1.05932	1.12903	3	1.21696	0.215502
5	118	0.347826	0.544465	0.478469	3	0.45692	0.100075

## Sheet: Fig 3
Fig 3B	Quercetin	WB	HepG2
GROUP	μM	VEGFR2			N	Average	SD
1	0	1	1	1	3	1	0
2	24.75	0.750226	0.885578	0.919041	3	0.851615	0.0893852
3	49.5	0.851254	0.631194	0.579654	3	0.687367	0.144251
4	99	0.134883	0.410235	0.266874	3	0.270664	0.137715
5	198	0.0332173	0.204106	0.200011	3	0.145778	0.0975022
GROUP	μM	EGFR			N	Average	SD
1	0	1	1	1	3	1	0
2	24.75	0.621631	0.961243	1.10729	3	0.896723	0.249177
3	49.5	0.11289	0.573148	0.474938	3	0.386992	0.242405
4	99	0.0417527	0.410038	0.448408	3	0.300066	0.224527
5	198	0.00987531	0.0937439	0.355805	3	0.153141	0.180452
GROUP	μM	p-EGFR			N	Average	SD
1	0	1	1	1	3	1	0
2	24.75	0.865388	0.848639	1.17622	3	0.963416	0.184484
3	49.5	0.755325	0.771995	0.780153	3	0.769158	0.0126551
4	99	0.5736	0.670567	0.627229	3	0.623799	0.0485743
5	198	0.425591	0.468661	0.587761	3	0.494004	0.084003
GROUP	μM	PI3K			N	Average	SD
1	0	1	1	1	3	1	0
2	24.75	1.00695	1.03083	1.33324	3	1.12367	0.181881
3	49.5	1.01406	1.04588	1.05644	3	1.03879	0.0220583
4	99	1.01914	1.07645	1.13409	3	1.07656	0.0574759
5	198	1.0212	1.03612	1.29852	3	1.11861	0.155984
GROUP	μM	p-PI3K			N	Average	SD
1	0	1	1	1	3	1	0
2	24.75	0.362884	0.946819	1.06223	3	0.790645	0.374919
3	49.5	0.356709	0.550535	0.854851	3	0.587365	0.251105
4	99	0.206079	0.292372	0.0105797	3	0.169677	0.14438
5	198	0.0233158	0.128028	0.00376924	3	0.0517044	0.066817
GROUP	μM	AKT			N	Average	SD
1	0	1	1	1	3	1	0
2	24.75	1.00097	1.02266	1.37107	3	1.13157	0.207698
3	49.5	0.999756	1.08693	1.10044	3	1.06238	0.0546485
4	99	0.994573	1.0812	1.14122	3	1.07233	0.0737232
5	198	0.99361	1.03942	1.301	3	1.11134	0.165835
GROUP	μM	p-AKT			N	Average	SD
1	0	1	1	1	3	1	0
2	24.75	0.307972	0.882708	0.576802	3	0.589161	0.287567
3	49.5	0.224631	0.519571	0.382346	3	0.375516	0.147589
4	99	0.200621	0.15819	0.296136	3	0.218316	0.0706547
5	198	0.0711605	0.0925811	0.227099	3	0.13028	0.084529
GROUP	μM	GSK3β			N	Average	SD
1	0	1	1	1	3	1	0
2	24.75	1.01083	1.03502	1.29366	3	1.11317	0.156778
3	49.5	1.00626	1.09415	1.02625	3	1.04222	0.0460673
4	99	1.00312	1.08462	1.0962	3	1.06131	0.0507314
5	198	1.02448	1.06794	1.24211	3	1.11151	0.115172
GROUP	μM	p-GSK3β			N	Average	SD
1	0	1	1	1	3	1	0
2	24.75	0.903676	0.953446	1.03465	3	0.963924	0.0661131
3	49.5	0.568043	0.397455	0.614556	3	0.526685	0.114307
4	99	0.52423	0.25008	0.581638	3	0.451983	0.177193
5	198	0.0778214	0.193068	0.57334	3	0.28141	0.259302
Fig 3C	Quercetin	WB	Huh-7
GROUP	μM	VEGFR2			N	Average	SD
1	0	1	1	1	3	1	0
2	14.75	0.816075	0.702573	0.766709	3	0.761786	0.0569108
3	29.5	0.62693	0.597484	0.627157	3	0.61719	0.0170666
4	59	0.38571	0.441414	0.447625	3	0.424917	0.0340954
5	118	0.267397	0.259409	0.25878	3	0.261862	0.00480393
GROUP	μM	EGFR			N	Average	SD
1	0	1	1	1	3	1	0
2	14.75	0.977613	0.943819	0.95193	3	0.957787	0.0176417
3	29.5	0.747453	0.750604	0.747575	3	0.748544	0.00178503
4	59	0.618418	0.60379	0.658065	3	0.626758	0.0280821
5	118	0.277341	0.326189	0.324671	3	0.3094	0.0277747
GROUP	μM	p-EGFR			N	Average	SD
1	0	1	1	1	3	1	0
2	14.75	0.773068	0.840755	0.753565	3	0.789129	0.0457606
3	29.5	0.715164	0.796867	0.695358	3	0.735796	0.0538078
4	59	0.340181	0.387495	0.320865	3	0.349513	0.0342817
5	118	0.23315	0.283021	0.242834	3	0.253002	0.0264448
GROUP	μM	PI3K			N	Average	SD
1	0	1	1	1	3	1	0
2	14.75	1.0018	0.935784	0.981185	3	0.972923	0.0337747
3	29.5	0.995695	1.00104	0.990658	3	0.995799	0.00519367
4	59	0.981117	0.934989	0.980206	3	0.965437	0.0263727
5	118	0.985146	0.999202	1.03748	3	1.00728	0.0270868
GROUP	μM	p-PI3K			N	Average	SD
1	0	1	1	1	3	1	0
2	14.75	0.689284	0.710355	0.637744	3	0.679128	0.0373558
3	29.5	0.471444	0.505904	0.437613	3	0.471654	0.0341461
4	59	0.308978	0.376951	0.31838	3	0.33477	0.0368314
5	118	0.223997	0.26173	0.247316	3	0.244348	0.0190411
GROUP	μM	AKT			N	Average	SD
1	0	1	1	1	3	1	0
2	14.75	1.00482	1.02119	1.01506	3	1.01369	0.00826982
3	29.5	0.971358	1.01678	0.983846	3	0.99066	0.0234641
4	59	0.963212	0.956576	0.998538	3	0.972776	0.0225564
5	118	0.958294	1.02868	0.995345	3	0.994106	0.0352093
GROUP	μM	p-AKT			N	Average	SD
1	0	1	1	1	3	1	0
2	14.75	0.814578	0.786332	0.80877	3	0.803227	0.0149169
3	29.5	0.622528	0.665794	0.630291	3	0.639538	0.0230677
4	59	0.425508	0.444853	0.452341	3	0.440901	0.0138462
5	118	0.312051	0.360233	0.347016	3	0.339767	0.0248954
GROUP	μM	GSK3β			N	Average	SD
1	0	1	1	1	3	1	0
2	14.75	1.02992	1.00326	1.02031	3	1.01783	0.0135012
3	29.5	0.987622	1.01858	0.966454	3	0.990884	0.0262143
4	59	0.968019	0.980824	0.973064	3	0.973969	0.0064505
5	118	0.988572	1.03709	0.981251	3	1.00231	0.030348
GROUP	μM	p-GSK3β			N	Average	SD
1	0	1	1	1	3	1	0
2	14.75	0.697798	0.701669	0.664743	3	0.68807	0.0202944
3	29.5	0.550703	0.612738	0.571423	3	0.578288	0.0315819
4	59	0.473836	0.46606	0.449034	3	0.462977	0.0126853
5	118	0.183227	0.18296	0.185166	3	0.183784	0.00120362

## Sheet: Fig 4
Fig 4A	Quercetin		CCK8
GROUP	μM	HepG2-HBx-24h			N	Average	SD
1	0	101.792	102.952	103.798	3	102.847	1.0068
2	10	101.416	94.7106	94.4599	3	96.8623	3.94591
3	20	86.5635	91.4518	91.7651	3	89.9268	2.91692
4	30	84.8087	86.0621	85.3727	3	85.4145	0.627747
5	40	78.8863	80.2024	83.0226	3	80.7038	2.11321
6	50	79.043	83.7746	74.2487	3	79.0221	4.76298
7	60	78.5417	77.3509	77.0376	3	77.6434	0.79355
8	70	72.2746	74.1234	76.6615	3	74.3532	2.20247
9	80	72.9953	69.7051	68.0757	3	70.2587	2.5061
10	90	60.9313	59.8659	65.3182	3	62.0385	2.88987
11	100	50.058	49.5566	54.3509	3	51.3218	2.6352
12	110	30.0034	38.9966	32.6356	3	33.8786	4.62365
GROUP	μM	HepG2-HBx-48h			N	Average	SD
1	0	100.764	104.025	104.328	3	103.039	1.97573
2	10	88.8203	93.6451	89.1302	3	90.5319	2.7006
3	20	78.2412	75.7182	74.2132	3	76.0575	2.03535
4	30	61.0962	61.1331	59.9454	3	60.7249	0.675354
5	40	50.3179	52.0368	53.2762	3	51.877	1.48562
6	50	47.7948	50.2072	53.0401	3	50.3474	2.62546
7	60	50.3253	47.5071	49.5285	3	49.1203	1.45275
8	70	44.1431	45.4193	45.6554	3	45.0726	0.81362
9	80	40.5429	43.2356	43.1324	3	42.3036	1.52571
10	90	37.5182	38.4404	38.3149	3	38.0912	0.500157
11	100	38.7059	36.478	36.2345	3	37.1395	1.36204
12	110	36.4706	35.8583	36.81	3	36.3796	0.48232
GROUP	μM	HepG2-HBx-72h			N	Average	SD
1	0	105.068	101.478	106.15	3	104.232	2.44571
2	10	51.2931	53.9628	52.5244	3	52.5934	1.33622
3	20	36.8396	35.1249	36.9546	3	36.3064	1.02478
4	30	35.0214	32.0524	37.0467	3	34.7068	2.51196
5	40	32.8925	33.3758	32.3746	3	32.881	0.500678
6	50	28.0017	30.3608	32.5242	3	30.2956	2.26194
7	60	29.8545	31.0858	29.1525	3	30.0309	0.97864
8	70	29.7394	29.7739	28.8533	3	29.4555	0.521832
9	80	26.149	25.3665	30.4529	3	27.3228	2.7388
10	90	27.8637	27.6105	25.3205	3	26.9315	1.40095
11	100	20.4643	23.3297	22.363	3	22.0523	1.45774
12	110	21.6841	20.0155	20.9476	3	20.8824	0.836208
Fig 4B	Quercetin		CCK8
GROUP	μM	Huh-7-HBx-24h			N	Average	SD
1	0	100.739	100.537	98.7242	3	100	1.1095
2	10	95.2659	97.079	94.5609	3	95.6353	1.29905
3	20	91.7742	93.0164	93.4865	3	92.759	0.884705
4	30	72.67	73.3751	70.0512	3	72.0321	1.75137
5	40	73.0058	70.5548	65.8543	3	69.805	3.63421
6	50	58.9043	59.1729	54.506	3	57.5278	2.62035
7	60	59.0051	57.9307	50.7121	3	55.8826	4.50992
8	70	55.6476	54.6403	56.2183	3	55.5021	0.799007
9	80	52.6258	48.1604	52.2229	3	51.003	2.47006
10	90	43.527	39.8002	39.4981	3	40.9418	2.244
11	100	41.7476	39.8674	35.7377	3	39.1175	3.07432
12	110	27.2096	30.265	29.2913	3	28.922	1.56078
GROUP	μM	Huh-7-HBx-48h			N	Average	SD
1	0	99.3166	100.868	99.8153	3	100	0.792013
2	10	90.507	88.734	92.6678	3	90.6363	1.97012
3	20	85.6866	90.3962	84.8001	3	86.9609	3.00783
4	30	70.1727	71.2808	71.7241	3	71.0592	0.799088
5	40	62.4157	57.3737	59.4238	3	59.7377	2.53563
6	50	56.3764	59.0913	60.5873	3	58.685	2.13466
7	60	49.6168	50.06	50.4479	3	50.0416	0.415859
8	70	36.5962	37.8705	41.4166	3	38.6278	2.49782
9	80	27.5095	33.9367	28.8392	3	30.0951	3.39266
10	90	26.5676	31.4988	28.1743	3	28.7469	2.51496
11	100	18.2011	24.1851	23.2431	3	21.8764	3.21757
12	110	15.0983	20.4174	15.5416	3	17.0191	2.95133
GROUP	μM	Huh-7-HBx-72h			N	Average	SD
1	0	101.391	101.231	97.3782	3	100	2.27197
2	10	54.319	59.897	60.9002	3	58.3721	3.54575
3	20	34.0133	34.3745	34.6554	3	34.3477	0.321873
4	30	31.4851	36.1402	29.3181	3	32.3145	3.48583
5	40	34.9764	28.8767	29.4385	3	31.0972	3.37122
6	50	25.8268	28.1142	28.3149	3	27.4187	1.3822
7	60	22.8974	21.0915	24.7433	3	22.9107	1.82594
8	70	16.7174	20.8909	21.0514	3	19.5532	2.45722
9	80	14.8313	15.3931	14.2293	3	14.8179	0.581997
10	90	12.5439	11.7012	11.5406	3	11.9286	0.538895
11	100	11.7413	12.1827	10.0157	3	11.3132	1.14516
12	110	11.7814	11.2999	9.09273	3	10.7247	1.43367
Fig 4C	Quercetin		Colony formation
GROUP	μM	HepG2-HBx			N	Average	SD
1	0	475	476	472	3	474.333	2.08167
2	26.25	456	429	416	3	433.667	20.4042
3	52.5	353	354	356	3	354.333	1.52753
4	105	134	139	139	3	137.333	2.88675
5	210	104	90	97	3	97	7
Fig 4D	Quercetin		Colony formation
GROUP	μM	Huh-7-HBx			N	Average	SD
1	0	450	463	444	3	452.333	9.71253
2	17.75	403	408	401	3	404	3.60555
3	35.5	296	289	283	3	289.333	6.50641
4	71	123	127	132	3	127.333	4.50925
5	142	68	76	82	3	75.3333	7.02377
Fig 4E	Quercetin		EdU
GROUP	μM	HepG2-HBx			N	Average	SD
1	0	46.2137	48.2524	47.055	3	47.1737	1.02451
2	26.25	43.7471	43.7939	42.3009	3	43.2806	0.848813
3	52.5	21.8475	21.2691	21.9018	3	21.6728	0.350685
4	105	5.9754	5.91304	6.28717	3	6.05854	0.200442
5	210	2.80374	2.49769	2.51163	3	2.60435	0.172815
Fig 4E	Quercetin		Transwell
GROUP	μM	HepG2-HBx			N	Average	SD
1	0	1655	1682	1692	3	1676.33	19.1398
2	26.25	1408	1399	1361	3	1389.33	24.9466
3	52.5	1142	1141	1197	3	1160	32.0468
4	105	682	630	635	3	649	28.688
5	210	452	425	492	3	456.333	33.7095
Fig 4F	Quercetin		EdU
GROUP	μM	Huh-7-HBx			N	Average	SD
1	0	30.2049	30.5405	30.9747	3	30.5734	0.385969
2	17.75	26.6928	25.3333	25.5282	3	25.8514	0.735148
3	35.5	6.95279	6.72016	7.89238	3	7.18844	0.620622
4	71	1.43541	1.875	0.806452	3	1.37229	0.537063
5	142	0.645161	0.909091	1.42045	3	0.991569	0.394172
Fig 4F	Quercetin		Transwell
GROUP	μM	Huh-7-HBx			N	Average	SD
1	0	1219	1221	1190	3	1210	17.3494
2	17.75	1050	1049	1040	3	1046.33	5.50757
3	35.5	799	804	816	3	806.333	8.73689
4	71	570	575	566	3	570.333	4.50925
5	142	460	449	441	3	450	9.53939
Fig 4G	Quercetin		scratch
GROUP	μM	HepG2-HBx-24H			N	Average	SD
1	0	5.88235	7.41797	3.27103	3	5.52379	2.0966
2	26.25	5.0571	1.46879	2.86885	3	3.13158	1.80852
3	52.5	5.50162	1.67665	1.22825	3	2.80217	2.34852
4	105	3.56564	1.94384	1.59272	3	2.3674	1.05245
5	210	0	1.9802	1.78372	3	1.25464	1.09098
GROUP	μM	HepG2-HBx-48H			N	Average	SD
1	0	11.7647	11.4123	6.7757	3	9.98423	2.78425
2	26.25	7.83034	2.93758	7.06967	3	5.94586	2.63287
3	52.5	6.79612	2.87425	5.73183	3	5.13407	2.02811
4	105	4.70016	2.59179	2.50284	3	3.26493	1.24374
5	210	1.2966	2.72277	3.34448	3	2.45462	1.04995
GROUP	μM	HepG2-HBx-72H			N	Average	SD
1	0	16.6667	14.1227	12.9673	3	14.5855	1.89263
2	26.25	10.4405	3.67197	12.0902	3	8.7342	4.46094
3	52.5	9.38511	3.59281	6.55067	3	6.50953	2.89637
4	105	7.45543	3.23974	5.23322	3	5.30946	2.10888
5	210	3.88979	3.46535	6.24303	3	4.53272	1.4963
Fig 4H	Quercetin		scratch
GROUP	μM	Huh-7-HBx-24H			N	Average	SD
1	0	10.1496	11.17	11.638	3	10.9859	0.761068
2	17.75	7.43809	7.99143	8.36734	3	7.93229	0.46744
3	35.5	5.12289	5.34568	4.96364	3	5.14407	0.191899
4	71	2.68037	3.15154	2.79131	3	2.87441	0.246331
5	142	0.369668	0.480242	0.123899	3	0.324603	0.182396
GROUP	μM	Huh-7-HBx-48H			N	Average	SD
1	0	21.1541	21.3689	22.1804	3	21.5678	0.541276
2	17.75	10.1151	10.8851	4.61453	3	8.53825	3.41978
3	35.5	8.42977	8.62608	0.357818	3	5.80455	4.71803
4	71	1.33982	1.81551	1.45894	3	1.53809	0.247526
5	142	0.129791	0.601697	0.118534	3	0.283341	0.275762
GROUP	μM	Huh-7-HBx-72H			N	Average	SD
1	0	28.1241	29.1322	35.2652	3	30.8405	3.86493
2	17.75	16.2173	20.5761	13.7065	3	16.8333	3.47602
3	35.5	9.16232	9.47659	0.842545	3	6.49382	4.89667
4	71	0.730811	2.05483	1.81718	3	1.53427	0.705893
5	142	0.730579	1.32909	0.365844	3	0.808505	0.486328

## Sheet: Fig 5
Fig 5A	Quercetin	WB	HepG2-HBx
GROUP	μM	VEGFR2			N	Average	SD
1	0	1	1	1	3	1	0
2	26.25	0.937261	0.850932	0.96425	3	0.917481	0.0591918
3	52.5	0.799272	0.657646	0.761057	3	0.739325	0.0732713
4	105	0.795826	0.382331	0.552762	3	0.576973	0.207808
5	210	0.561712	0.219269	0.397041	3	0.392674	0.171263
GROUP	μM	EGFR			N	Average	SD
1	0	1	1	1	3	1	0
2	26.25	0.777569	0.691035	0.922099	3	0.796901	0.116739
3	52.5	0.742807	0.636904	0.724795	3	0.701502	0.0566634
4	105	0.732412	0.45645	0.694564	3	0.627809	0.149602
5	210	0.68616	0.451394	0.529056	3	0.555537	0.119602
GROUP	μM	p-EGFR			N	Average	SD
1	0	1	1	1	3	1	0
2	26.25	0.720468	0.689112	0.66867	3	0.69275	0.0260899
3	52.5	0.528085	0.477721	0.56318	3	0.522995	0.0429566
4	105	0.396329	0.402615	0.39596	3	0.398302	0.0037402
5	210	0.316717	0.309366	0.327352	3	0.317812	0.00904298
GROUP	μM	PI3K			N	Average	SD
1	0	1	1	1	3	1	0
2	26.25	1.05151	0.97988	1.01224	3	1.01455	0.0358702
3	52.5	1.06456	0.930123	1.00311	3	0.999266	0.0673013
4	105	1.00201	0.948339	1.01525	3	0.988533	0.035433
5	210	1.00602	0.99699	1.00971	3	1.00424	0.00654556
GROUP	μM	p-PI3K			N	Average	SD
1	0	1	1	1	3	1	0
2	26.25	1.01956	0.74388	0.74712	3	0.836855	0.158238
3	52.5	0.607949	0.455087	0.602749	3	0.555262	0.0867924
4	105	0.545557	0.352527	0.227821	3	0.375301	0.160087
5	210	0.310235	0.172219	0.0805081	3	0.187654	0.115639
GROUP	μM	AKT			N	Average	SD
1	0	1	1	1	3	1	0
2	26.25	1.03509	1.00237	0.980897	3	1.00612	0.0272916
3	52.5	1.04177	0.977242	0.993639	3	1.00422	0.0335411
4	105	1.04388	0.979747	0.986871	3	1.0035	0.0351526
5	210	1.01632	0.99304	0.995956	3	1.00177	0.0126834
GROUP	μM	p-AKT			N	Average	SD
1	0	1	1	1	3	1	0
2	26.25	0.796105	0.687007	0.878421	3	0.787178	0.0960187
3	52.5	0.647107	0.379532	0.82987	3	0.618836	0.226496
4	105	0.221243	0.342175	0.663021	3	0.408813	0.228303
5	210	0.210917	0.187058	0.377487	3	0.258487	0.103744
GROUP	μM	GSK3β			N	Average	SD
1	0	1	1	1	3	1	0
2	26.25	1.01891	1.02801	0.971901	3	1.00628	0.0301149
3	52.5	1.04402	0.956931	0.96366	3	0.988205	0.0484582
4	105	1.03813	1.00276	0.958473	3	0.99979	0.0399133
5	210	1.02156	1.00356	0.956332	3	0.993816	0.0336858
GROUP	μM	p-GSK3β			N	Average	SD
1	0	1	1	1	3	1	0
2	26.25	0.992901	0.763727	0.753979	3	0.836869	0.135215
3	52.5	0.728328	0.413213	0.633106	3	0.591549	0.161616
4	105	0.572035	0.316256	0.592678	3	0.493656	0.15398
5	210	0.358362	0.318275	0.435646	3	0.370761	0.0596594
Fig 5B	Quercetin	WB	Huh-7-HBx
GROUP	μM	VEGFR2			N	Average	SD
1	0	1	1	1	3	1	0
2	17.75	0.842885	0.795694	0.759892	3	0.79949	0.0416262
3	35.5	0.544061	0.538284	0.564582	3	0.548976	0.0138208
4	71	0.372041	0.345071	0.386096	3	0.367736	0.0208488
5	142	0.260144	0.268989	0.264342	3	0.264491	0.00442431
GROUP	μM	EGFR			N	Average	SD
1	0	1	1	1	3	1	0
2	17.75	0.749773	0.721935	0.707776	3	0.726495	0.0213668
3	35.5	0.552904	0.552803	0.556164	3	0.553957	0.00191201
4	71	0.26365	0.263969	0.236551	3	0.254723	0.0157386
5	142	0.166582	0.161646	0.160122	3	0.162783	0.00337718
GROUP	μM	p-EGFR			N	Average	SD
1	0	1	1	1	3	1	0
2	17.75	0.812221	0.785832	0.793456	3	0.79717	0.0135807
3	35.5	0.741114	0.683596	0.746227	3	0.723646	0.0347783
4	71	0.204382	0.289606	0.27091	3	0.254966	0.0447935
5	142	0.22442	0.204352	0.251715	3	0.226829	0.0237732
GROUP	μM	PI3K			N	Average	SD
1	0	1	1	1	3	1	0
2	17.75	1.05705	0.953459	0.930536	3	0.980349	0.067408
3	35.5	1.06582	0.940528	0.94931	3	0.985218	0.0699373
4	71	1.08296	0.973219	0.908376	3	0.988185	0.0882485
5	142	1.06931	0.986585	0.941375	3	0.999091	0.0648806
GROUP	μM	p-PI3K			N	Average	SD
1	0	1	1	1	3	1	0
2	17.75	0.839296	0.812484	0.841012	3	0.830931	0.0159983
3	35.5	0.675196	0.608393	0.630715	3	0.638101	0.0340082
4	71	0.484234	0.43781	0.462996	3	0.46168	0.0232403
5	142	0.305652	0.32171	0.313547	3	0.313636	0.00802932
GROUP	μM	AKT			N	Average	SD
1	0	1	1	1	3	1	0
2	17.75	0.96557	1.03299	0.964078	3	0.987547	0.0393642
3	35.5	0.972921	1.01708	0.964125	3	0.984708	0.0283764
4	71	0.975583	1.03711	0.984959	3	0.999216	0.0331481
5	142	0.977909	1.00465	0.987831	3	0.990129	0.0135166
GROUP	μM	p-AKT			N	Average	SD
1	0	1	1	1	3	1	0
2	17.75	0.970938	0.916318	0.888436	3	0.925231	0.0419672
3	35.5	0.628718	0.59072	0.578524	3	0.59932	0.026179
4	71	0.5847	0.592889	0.533859	3	0.570483	0.0319802
5	142	0.337473	0.354294	0.326463	3	0.33941	0.0140166
GROUP	μM	GSK3β			N	Average	SD
1	0	1	1	1	3	1	0
2	17.75	1.00978	1.03434	0.956263	3	1.00013	0.0399249
3	35.5	0.986854	1.02732	0.961062	3	0.991746	0.0334002
4	71	1.01449	1.01944	1.00932	3	1.01442	0.00506274
5	142	1.02355	1.05449	0.979655	3	1.01923	0.037604
GROUP	μM	p-GSK3β			N	Average	SD
1	0	1	1	1	3	1	0
2	17.75	0.910398	0.968684	0.947244	3	0.942108	0.0294803
3	35.5	0.55156	0.574467	0.510054	3	0.54536	0.0326508
4	71	0.451338	0.417243	0.411115	3	0.426565	0.0216714
5	142	0.252722	0.268258	0.263158	3	0.26138	0.00791934
Fig 5C	Quercetin	WB	HepG2-HBx
GROUP	μM	E-cad			N	Average	SD
1	0	1	1	1	3	1	0
2	26.25	1.55343	1.76695	1.37783	3	1.56607	0.194869
3	52.5	2.17475	2.48691	3.43373	3	2.69847	0.655611
4	105	2.38011	2.89062	3.78373	3	3.01815	0.71045
5	210	3.03165	3.57293	4.14832	3	3.5843	0.55842
			HepG2-HBx
GROUP	μM	N-cad			N	Average	SD
1	0	1	1	1	3	1	0
2	26.25	0.914396	0.905901	0.934892	3	0.918397	0.0149037
3	52.5	0.695969	0.738944	0.611916	3	0.682276	0.0646113
4	105	0.257527	0.22176	0.252954	3	0.24408	0.0194647
5	210	0.160026	0.175027	0.200434	3	0.178496	0.020426
			HepG2-HBx
GROUP	μM	Vimentin			N	Average	SD
1	0	1	1	1	3	1	0
2	26.25	0.654463	0.528305	0.591918	3	0.591562	0.0630798
3	52.5	0.446966	0.421729	0.246737	3	0.371811	0.10905
4	105	0.291578	0.318404	0.207249	3	0.272411	0.0580036
5	210	0.0895478	0.0917899	0.0764191	3	0.085919	0.00830311
Fig 5D	Quercetin		Huh-7-HBx
GROUP	μM	E-cad			N	Average	SD
1	0	1	1	1	3	1	0
2	17.75	1.5993	1.47581	1.58572	3	1.55361	0.0677208
3	35.5	1.98194	2.01773	1.86508	3	1.95492	0.0798323
4	71	2.54314	2.47776	2.41467	3	2.47852	0.0642368
5	142	3.56471	3.70725	3.27645	3	3.51614	0.219473
			Huh-7-HBx
GROUP	μM	N-cad			N	Average	SD
1	0	1	1	1	3	1	0
2	17.75	0.884532	0.905133	0.951764	3	0.91381	0.0344457
3	35.5	0.487286	0.493019	0.530757	3	0.503687	0.0236175
4	71	0.353004	0.332025	0.342293	3	0.342441	0.0104905
5	142	0.189219	0.190628	0.207012	3	0.195619	0.00989095
			Huh-7-HBx
GROUP	μM	Vimentin			N	Average	SD
1	0	1	1	1	3	1	0
2	17.75	0.929829	0.892849	0.951633	3	0.924771	0.0297168
3	35.5	0.737108	0.675828	0.716759	3	0.709899	0.0312107
4	71	0.517776	0.494956	0.541992	3	0.518241	0.0235218
5	142	0.309385	0.277303	0.322661	3	0.303116	0.0233199

## Sheet: Fig 6
Fig 6A			WB
GROUP		VEGFR2			N	Average	SD
1	HBx	1	1	1	3	1	0
2	Quercetin	0.276068	0.440805	0.452382	3	0.389752	0.0986229
3	rEGFR	1.29507	1.03116	0.837221	3	1.05448	0.229812
GROUP		EGFR			N	Average	SD
1	HBx	1	1	1	3	1	0
2	Quercetin	0.323338	0.233137	0.295005	3	0.283827	0.0461278
3	rEGFR	1.06827	1.08869	0.94549	3	1.03415	0.0774572
GROUP		p-EGFR			N	Average	SD
1	HBx	1	1	1	3	1	0
2	Quercetin	0.376849	0.396234	0.424072	3	0.399051	0.0237373
3	rEGFR	1.03341	1.10784	0.991743	3	1.04433	0.0588134
GROUP		PI3K			N	Average	SD
1	HBx	1	1	1	3	1	0
2	Quercetin	1.1224	0.972281	1.08112	3	1.0586	0.0775498
3	rEGFR	1.03949	1.02026	0.979952	3	1.01323	0.0303855
GROUP		p-PI3K			N	Average	SD
1	HBx	1	1	1	3	1	0
2	Quercetin	0.334472	0.380634	0.469876	3	0.394994	0.0688348
3	rEGFR	0.985258	0.823368	0.914091	3	0.907572	0.0811419
GROUP		AKT			N	Average	SD
1	HBx	1	1	1	3	1	0
2	Quercetin	0.996982	1.01468	0.966486	3	0.992717	0.0243787
3	rEGFR	1.02472	1.06735	0.904874	3	0.998983	0.0842412
GROUP		p-AKT			N	Average	SD
1	HBx	1	1	1	3	1	0
2	Quercetin	0.49295	0.480115	0.462951	3	0.478672	0.0150518
3	rEGFR	0.766022	0.880292	0.930416	3	0.85891	0.084257
GROUP		GSK3β			N	Average	SD
1	HBx	1	1	1	3	1	0
2	Quercetin	1.00067	0.943322	1.06943	3	1.00447	0.0631381
3	rEGFR	0.965464	1.00801	0.954032	3	0.975837	0.0284466
GROUP		p-GSK3β			N	Average	SD
1	HBx	1	1	1	3	1	0
2	Quercetin	0.501319	0.500693	0.488492	3	0.496835	0.00723153
3	rEGFR	1.00702	0.799583	0.878697	3	0.895099	0.104686
GROUP		HBX			N	Average	SD
1	HBx	1	1	1	3	1	0
2	Quercetin	0.54395	0.687425	0.768516	3	0.66663	0.113718
3	rEGFR	0.993172	0.913533	0.974267	3	0.960324	0.0416098
Fig 6C			Transwell
GROUP					N	Average	SD
1	HBx	1207	1035	1311	3	1184.33	139.389
2	Quercetin	494	544	533	3	523.667	26.2742
3	rEGFR	988	852	952	3	930.667	70.4651
Fig 6E			scratch
GROUP		24H			N	Average	SD
1	HBx	9.7561	7.40741	10.8434	3	9.33563	1.75615
2	Quercetin	0	0.872093	0.706215	3	0.526103	0.463106
3	rEGFR	8.33333	9.0379	8.33333	3	8.56819	0.406782
GROUP		48H			N	Average	SD
1	HBx	17.0732	16.0494	19.8795	3	17.6674	1.983
2	Quercetin	1.19048	2.18023	1.55367	3	1.64146	0.500684
3	rEGFR	13.9881	12.2449	10.119	3	12.1173	1.93767
GROUP		72H			N	Average	SD
1	HBx	30.4878	24.6914	28.3133	3	27.8308	2.92818
2	Quercetin	1.19048	2.90698	2.11864	3	2.07203	0.859199
3	rEGFR	19.6429	20.4082	17.2619	3	19.1043	1.64081

## Sheet: Fig 7
Fig 7B
GROUP		Tumor weight (g)			N	Average	SD
1	Control	1.769	1.778	1.843	3	1.79667	0.0403774
2	Quercetin	1.163	1.019	1.176	3	1.11933	0.087134
3	Osimertinib	0.932	0.893	0.915	3	0.913333	0.0195533
4	Lenvatinib	0.261	0.383	0.278	3	0.307333	0.0660782
Fig 7C
GROUP		Tumor volumn (mm3)			N	Average	SD
1	Control	2242.13	2513	2136	3	2297.04	194.406
2	Quercetin	1274.75	1419	1176	3	1289.92	122.208
3	Osimertinib	956	1003	894	3	951	54.6717
4	Lenvatinib	502.75	623.5	406.5	3	510.917	108.73
Fig 7F			WB
GROUP		EGFR			N	Average	SD
1	Control	1	1	1	3	1	0
2	Quercetin	0.472239	0.415986	0.358596	3	0.415607	0.0568226
3	Osimertinib	0.43421	0.343661	0.31406	3	0.363977	0.0625986
4	Lenvatinib	0.201105	0.17896	0.191831	3	0.190632	0.011121
GROUP		p-EGFR			N	Average	SD
1	Control	1	1	1	3	1	0
2	Quercetin	0.691842	0.646559	0.698696	3	0.679032	0.0283311
3	Osimertinib	0.327807	0.264047	0.30503	3	0.298961	0.0323102
4	Lenvatinib	0.0775421	0.0612299	0.0907999	3	0.0765239	0.0148113
GROUP		E-cad			N	Average	SD
1	Control	1	1	1	3	1	0
2	Quercetin	1.11624	1.08774	1.04999	3	1.08466	0.0332332
3	Osimertinib	1.17459	1.1751	1.13757	3	1.16242	0.0215204
4	Lenvatinib	1.31003	1.51038	1.45715	3	1.42586	0.103781
GROUP		N-cad			N	Average	SD
1	Control	1	1	1	3	1	0
2	Quercetin	0.603588	0.584557	0.618443	3	0.602196	0.0169856
3	Osimertinib	0.476721	0.444008	0.478431	3	0.466387	0.0193991
4	Lenvatinib	0.219247	0.186963	0.195838	3	0.200683	0.0166786
GROUP		vimentin			N	Average	SD
1	Control	1	1	1	3	1	0
2	Quercetin	0.877173	0.927055	0.881077	3	0.895102	0.0277413
3	Osimertinib	0.557007	0.764929	0.581206	3	0.63438	0.113704
4	Lenvatinib	0.331799	0.377099	0.333115	3	0.347338	0.0257822

## Sheet: Fig 8
Fig 8			IHC
GROUP		Ki67			N	Average	SD
1	Control	0.635629	0.669847	0.69374	3	0.666406	0.0292081
2	Quercetin	0.522682	0.389832	0.44886	3	0.453791	0.0665623
3	Osimertinib	0.365298	0.373552	0.368899	3	0.36925	0.00413816
4	Lenvatinib	0.253472	0.373306	0.283156	3	0.303311	0.0624078
GROUP		EGFR			N	Average	SD
1	Control	0.374466	0.313882	0.359528	3	0.349292	0.0315627
2	Quercetin	0.304667	0.275256	0.244111	3	0.274678	0.0302826
3	Osimertinib	0.244863	0.248719	0.255234	3	0.249606	0.00524202
4	Lenvatinib	0.246906	0.197705	0.16806	3	0.204223	0.039825
GROUP		VEGFR2			N	Average	SD
1	Control	0.393665	0.390176	0.384752	3	0.389531	0.00449106
2	Quercetin	0.342083	0.335638	0.320168	3	0.33263	0.0112633
3	Osimertinib	0.349631	0.320211	0.356157	3	0.342	0.0191493
4	Lenvatinib	0.226613	0.276894	0.283092	3	0.2622	0.0309746
GROUP		E-cad			N	Average	SD
1	Control	0.267936	0.298999	0.317394	3	0.294776	0.0249981
2	Quercetin	0.378898	0.366669	0.371472	3	0.372347	0.00616117
3	Osimertinib	0.389148	0.367201	0.360741	3	0.372363	0.0148902
4	Lenvatinib	0.441748	0.382811	0.405434	3	0.409998	0.0297323
GROUP		N-cad			N	Average	SD
1	Control	0.333568	0.335183	0.348711	3	0.339154	0.00831592
2	Quercetin	0.259196	0.272935	0.278772	3	0.270301	0.0100502
3	Osimertinib	0.26079	0.277515	0.227686	3	0.255331	0.0253593
4	Lenvatinib	0.244679	0.267741	0.264676	3	0.259032	0.0125239
GROUP		vimentin			N	Average	SD
1	Control	0.429802	0.380086	0.422051	3	0.410646	0.026748
2	Quercetin	0.266692	0.279461	0.296309	3	0.280821	0.0148555
3	Osimertinib	0.176514	0.256197	0.272855	3	0.235189	0.0514921
4	Lenvatinib	0.233404	0.235516	0.233164	3	0.234028	0.00129448

## Sheet: S1 Fig
S1 Fig A	CCK8
Day	HepG2			HepG2-HBX
1	0.33116	0.33046	0.33516	0.37056	0.37426	0.37186
2	0.55846	0.54126	0.56056	1.16456	1.15316	1.17166
3	0.78756	0.79056	0.76636	1.76816	1.77376	1.76086
4	1.69266	1.68956	1.68746	3.01056	3.00966	3.00936
5	2.56716	2.57706	2.54976	3.73216	3.73076	3.73326
S1 Fig B			EdU
GROUP					N	Average	SD
1	HepG2	34.1097	33.6406	32.2732	3	33.3411	0.954165
2	HepG2-HBx	43.6679	45.1397	42.7702	3	43.8592	1.19628
S1 Fig C			Colony formation
GROUP					N	Average	SD
1	HepG2	418	403	390	3	403.667	14.0119
2	HepG2-HBx	469	487	484	3	480	9.64365
S1 Fig D			scratch
GROUP		24H			N	Average	SD
1	HepG2	2.38727	1.82768	2.53807	3	2.25101	0.374287
2	HepG2-HBx	17.5926	15.4574	19.5122	3	17.5207	2.02835
GROUP		48H			N	Average	SD
1	HepG2	3.44828	5.87467	7.2335	3	5.51882	1.91754
2	HepG2-HBx	20.9877	19.8738	21.9512	3	20.9376	1.03961
GROUP		72H			N	Average	SD
1	HepG2	4.50928	7.04961	8.12183	3	6.56024	1.85532
2	HepG2-HBx	25.3086	24.2902	26.8293	3	25.476	1.27777
S1 Fig E			Transwell
GROUP					N	Average	SD
1	HepG2	524	549	501	3	524.667	24.0069
2	HepG2-HBx	948	893	930	3	923.667	28.0416
S1 Fig F			WB
GROUP		VEGFR2			N	Average	SD
1	HepG2	1	1	1	3	1	0
2	HepG2-HBx	2.25676	2.98415	2.50554	3	2.58215	0.369698
GROUP		EGFR			N	Average	SD
1	HepG2	1	1	1	3	1	0
2	HepG2-HBx	4.26938	3.71839	4.27259	3	4.08679	0.319042
GROUP		p-EGFR			N	Average	SD
1	HepG2	1	1	1	3	1	0
2	HepG2-HBx	2.02691	2.09116	2.49497	3	2.20435	0.253728
GROUP		PI3K			N	Average	SD
1	HepG2	1	1	1	3	1	0
2	HepG2-HBx	0.955919	1.00511	1.05382	3	1.00495	0.0489531
GROUP		p-PI3K			N	Average	SD
1	HepG2	1	1	1	3	1	0
2	HepG2-HBx	4.00282	3.29826	3.27104	3	3.52404	0.414855
GROUP		AKT			N	Average	SD
1	HepG2	1	1	1	3	1	0
2	HepG2-HBx	1.04623	1.12623	1.04552	3	1.07266	0.0463952
GROUP		p-AKT			N	Average	SD
1	HepG2	1	1	1	3	1	0
2	HepG2-HBx	5.44719	5.9745	5.78189	3	5.73453	0.266828
GROUP		GSK3β			N	Average	SD
1	HepG2	1	1	1	3	1	0
2	HepG2-HBx	1.06047	1.10945	1.02698	3	1.06563	0.0414798
GROUP		p-GSK3β			N	Average	SD
1	HepG2	1	1	1	3	1	0
2	HepG2-HBx	1.91227	2.13665	2.2962	3	2.11504	0.192876
S1 Fig G
GROUP		E-cad			N	Average	SD
1	HepG2	1	1	1	3	1	0
2	HepG2-HBx	0.407951	0.417853	0.327329	3	0.384378	0.049653
GROUP		N-cad			N	Average	SD
1	HepG2	1	1	1	3	1	0
2	HepG2-HBx	2.62804	2.55894	2.69287	3	2.62662	0.0669758
GROUP		Vimentin			N	Average	SD
1	HepG2	1	1	1	3	1	0
2	HepG2-HBx	2.97622	3.08652	2.9785	3	3.01374	0.0630332
